# Supplementary material for: Untargeted Liquid Chromatography–High-Resolution Mass Spectrometry Metabolomic Investigation Reveals Altered Lipid Content in Leishmania infantum Lacking Lipid Droplet Protein Kinase
Source: Trop Med Infect Dis. 2024 Sep 10;9(9):208. doi: 10.3390/tropicalmed9090208 (PMC11435790; doi:10.3390/tropicalmed9090208)
Supplement: Supplementary file 1 [file tropicalmed-09-00208-s001.zip]

Archive with 1 entries (1 files):
- tropicalmed-3090547-Supplementary.pdf
